# Supplementary material for: Alum/CpG Adjuvanted Inactivated COVID-19 Vaccine with Protective Efficacy against SARS-CoV-2 and Variants
Source: Vaccines (Basel). 2022 Jul 29;10(8):1208. doi: 10.3390/vaccines10081208 (PMC9413105; doi:10.3390/vaccines10081208)
Supplement: Supplementary file 1 [file vaccines-10-01208-s001.zip]

Archive with 1 entries (1 files):
- vaccines-1785742-supplementary.pdf
